# Supplementary material for: Flexibility in MuA Transposase Family Protein Structures: Functional Mapping with Scanning Mutagenesis and Sequence Alignment of Protein Homologues
Source: PLoS One. 2012 May 29;7(5):e37922. doi: 10.1371/journal.pone.0037922 (PMC3362531; doi:10.1371/journal.pone.0037922)
Supplement: Figure S2 — Alignment of 44 MuA family of transposase proteins. (XLSX) [file pone.0037922.s002.xlsx]

## Sheet: Sheet1
Sequence	UniProt sequence name	Sequence length	Name	Orf Name/Ordered locus name	Organism
1	sp|P07636|TRA_BPMU	1-663	Transposase	A	Enterobacteria phage Mu (Bacteriophage Mu)
2	sp|O05069|TRA_HAEIN	1-687	Mu-like prophage FluMu transposase A	HI_1478	Haemophilus influenzae
3	tr|A4NCI4|A4NCI4_HAEIN	1-574	Transposase	CGSHi3655_08564	Haemophilus influenzae 3655
4	tr|A7JV30|A7JV30_PASHA	1-656	Bacteriophage transposase	MHA_2017	Mannheimia haemolytica PHL213
5	tr|A7ZK38|A7ZK38_ECO24	1-662	Bacteriophage Mu transposase MuA	EcE24377A_1049	Escherichia coli O139:H28 (strain E24377A / ETEC)
6	tr|B6I4V5|B6I4V5_ECOSE	1-665	Putative phage transposase	ECSE_2612	Escherichia coli (strain SE11)
7	tr|Q53J01|Q53J01_SHIFL	1-534	Transposase		Shigella flexneri
8	tr|Q0T6N0|Q0T6N0_SHIF8	1-544	Putative phage transposase	SFV_0707	Shigella flexneri serotype 5b (strain 8401)
9	tr|Q83S64|Q83S64_SHIFL	1-484	Putative phage transposase	S0685, SF0662	Shigella flexneri
10	tr|A1F627|A1F627_VIBCH	1-667	Transposase	Vibrio cholerae 2740-80	Vibrio cholerae 2740-80
11	tr|A3EK62|A3EK62_VIBCH	1-674	Transposase	VCV51_0666	Vibrio cholerae V51
12	tr|C3LZE1|C3LZE1_VIBC3	1-642	Mu-like prophage transposase	VC395_1147, VC395_1284	Vibrio cholerae serotype O1 (strain ATCC 39541 / Ogawa 395 / O395)
13	tr|A5F224|A5F224_VIBC3	1-667	Transposase	VC0395_A0650, VC0395_A0787	Vibrio cholerae serotype O1 (strain ATCC 39541 / Ogawa 395 / O395)
14	tr|C2IV57|C2IV57_VIBCH	1-644	Transposase;	VCB_003051	Vibrio cholerae TMA 21
15	tr|C2C8V3|C2C8V3_VIBCH	1-654	Transposase;	VCG_001504	Vibrio cholerae 12129(1)
16	tr|C2I908|C2I908_VIBCH	1-654	Transposase	VIF_003174	Vibrio cholerae TM 11079-80
17	tr|C2IUA9|C2IUA9_VIBCH	1-654	Transposase	VCB_002477	Vibrio cholerae TMA 21
18	tr|Q8EDT9|Q8EDT9_SHEON	1-669	Transposase, putative	SO_2654	Shewanella oneidensis
19	tr|A3YA63|A3YA63_9GAMM	1-663	Transposase, putative	MED121_02030	Marinomonas sp. MED121
20	tr|A2UVM3|A2UVM3_SHEPU	1-665	Bacteriophage Mu transposase	Sput200DRAFT_0223	Shewanella putrefaciens 200
21	tr|C0N2I8|C0N2I8_9GAMM	1-668	Mu DNA binding, I gamma subdomain family	MDMS009_340	Methylophaga thiooxidans DMS010
22	tr|C0N8E8|C0N8E8_9GAMM	1-659	Mu DNA binding, I gamma subdomain family	MDMS009_2453	Methylophaga thiooxidans DMS010
23	tr|C0N301|C0N301_9GAMM	1-722	Mu DNA binding, I gamma subdomain family	MDMS009_1034, MDMS009_1129, MDMS009_1190, MDMS009_1254,	Methylophaga thiooxidans DMS010
				MDMS009_1685, MDMS009_2300, MDMS009_2526, MDMS009_2959,
				MDMS009_583, MDMS009_771
24	tr|B8FGN6|B8FGN6_DESAA	1-653	Mu transposase	Dalk_3578	Desulfatibacillum alkenivorans (strain AK-01)
25	tr|A9ICZ8|A9ICZ8_BORPD	1-653	Transposase A	Bpet4387	Bordetella petrii (strain ATCC BAA-461 / DSM 12804 / CCUG 43448)
26	tr|A3VYG1|A3VYG1_9RHOB	1-707	Transposase, putative	ROS217_23232	Roseovarius sp. 217
27	tr|A6DY06|A6DY06_9RHOB	1-707	Transposase, putative	RTM1035_05205	Roseovarius sp. TM1035
28	tr|A4WS16|A4WS16_RHOS5	1-705	Integrase, catalytic region	Rsph17025_1279, Rsph17025_2121	Rhodobacter sphaeroides (strain ATCC 17025 / ATH 2.4.3)
29	tr|A7IP00|A7IP00_XANP2	1-656	Mu DNA binding I gamma subdomain	Xaut_4525	Xanthobacter autotrophicus (strain ATCC BAA-1158 / Py2)
30	tr|B9JYF3|B9JYF3_AGRVS	1-690	Transposase protein	Avi_3035	Agrobacterium vitis (strain S4 / ATCC BAA-846) (Rhizobium vitis (strain S4))
31	tr|B9JYV8|B9JYV8_AGRVS	1-688	Transposase protein	Avi_3068	Agrobacterium vitis (strain S4 / ATCC BAA-846) (Rhizobium vitis (strain S4))
32	tr|C4WG57|C4WG57_9RHIZ	1-670	Transposase	OINT_1001791	Ochrobactrum intermedium LMG 3301
33	tr|A9IV05|A9IV05_BART1	1-656	Transposase (Class III)	muA; BT_1256, BT_1421	Bartonella tribocorum (strain CIP 105476 / IBS 506)
34	tr|A9IX63|A9IX63_BART1	1-659	Transposase (Class III)	muA; BT_1839, BT_2641	Bartonella tribocorum (strain CIP 105476 / IBS 506)
35	tr|A9D2T9|A9D2T9_9RHIZ	1-647	Transposase, putative	HPDFL43_14782	Hoeflea phototrophica DFL-43
36	tr|B8GS44|B8GS44_THISH	1-671	Transposase A	Tgr7_1665	Thioalkalivibrio sp. (strain HL-EbGR7)
37	tr|Q1JYS1|Q1JYS1_DESAC	1-636	Bacteriophage Mu transposase	Dace_1008	Desulfuromonas acetoxidans DSM 684
38	tr|A4NB05|A4NB05_HAEIN	1-669	Transposase	CGSHi3655_03995	Haemophilus influenzae 3655
39	tr|A4NG73|A4NG73_HAEIN	1-669	Transposase	CGSHiAA_02606	Haemophilus influenzae PittAA
40	tr|Q58ZD8|Q58ZD8_HAEIN	1-669	MuA transposase subunit-like protein		Haemophilus influenzae biotype aegyptius
41	tr|A3GNK0|A3GNK0_VIBCH	1-684	Transposase	A5C_2062	Vibrio cholerae NCTC 8457
42	tr|A8LKK6|A8LKK6_DINSH	1-627	Putative transposase	Dshi_0100	Dinoroseobacter shibae (strain DFL 12)
43	tr|Q16D81|Q16D81_ROSDO	1-646	Transposase, putative	RD1_0339	Roseobacter denitrificans (strain ATCC 33942 / OCh 114) (Erythrobacter sp. (strain OCh 114)) (Roseobacter denitrificans)
44	tr|C5EI22|C5EI22_9FIRM	1-690	Putative uncharacterized protein	CBFG_01567	Clostridiales bacterium 1_7_47FAA
	10 20 30 40 50 60 70 80 90 100 110 120 130 140 150 160 170 180 190 200 210 220 230 240 250 260 270 280 290 300 310 320 330 340 350 360 370 380 390 400 410 420 430 440 450 460 470 480 490 500 510 520 530 540 550 560 570 580 590 600 610 620 630 640 650 660 670 680 690 700 710 720 730 740 750 760 770 780 790 800 810 820 830 840
	----:----|----:----|----:----|----:----|----:----|----:----|----:----|----:----|----:----|----:----|----:----|----:----|----:----|----:----|----:----|----:----|----:----|----:----|----:----|----:----|----:----|----:----|----:----|----:----|----:----|----:----|----:----|----:----|----:----|----:----|----:----|----:----|----:----|----:----|----:----|----:----|----:----|----:----|----:----|----:----…
MuA numbering	34 79 128 159 205 247 292 342 379 424 474 521 558 608 643 663
1	--------MELWVSPKECANLPGLPKTSAGVIYVAKKQGWQN-------------RTRAGVKGGKAIEYNANSLPVEAKAALLLRQGEIETSLGYFEIARPTLEAHDYDREALWSKWDNASDSQRRLAEKWLPAVQAADEMLNQGISTK----TAFATVAG----------HYQVSASTLRDKYYQVQK------FAKPDWAAALVDGRGASRRNVHKSEFD---EDAWQFLIADYLRPE-KPAFRKCYERLELAAREH--GWSIPSRATAFRRIQ-QLDEAMVV----ACREGE-HALMHLIPAQQRTVEHLDAMQWINGDGYLHNVFVRWFNGDVI-----RPKTWFWQDVKTRKILGWRCDVSENIDSIRLSFMDVVTRYGIPEDFHITIDNTRGA…
2	-MDNQSLKTHYSVYELANLKLKTLPSAPKNIWEQAKRENWKS--------------QKRQ-GRGGGLEYELASLPIEVQNELLLKTTPEQTAVAL----QKIEETRPLASNEVWQLWDEASAKAQEQAKIKLGTMFAVANLVESGVNVL----DAFRLVCGKENAERLKNNEKLLSVGSLKNWWYRVKD------APRQDWLPLMLNNSG--KSSKNV---AEIDEAAWQFFKNFYYSRE-KPSLAHSYEVLKQAAQYN--GWRIPSRSSLKRKMERDVPKTEEV----FRREGQ-YALSRLYPSQVRTVAMLQAMEWINGDGYQHNVWVRFPDGEIK-----RPKTWLWQDVRTRKVLAARTDKSENTDTIRLSLLDVISRYGLPK--HLTIDNTRAA…
3	------------------------------------------------------------------------------------------------------------MPEVIWKPYEKATDKQKEHAKAKLVPLHKLDDLVRNGLELM----TALDAVA----------EECDIAKGSLKRWYYQVRS------FERPDWLPLLIAKHNN-KKSGKE---AAFTEEAWEAFKADYFRNE-QPQFGSCYERLKRAAREN--GWNIPSASSIKRKIEREVPKLVQV----QLREGD-HAVMQYYPSMRRTVAEIEALEWINGDGYQHNVFVRWHNGEIV-----RPKTWIWQDIRTRKILAYRVDLSENSDTIRLSLMDLIWKYGIPK--KCTIDNTRAA…
4	------MKEWFLAKEIAG--LSGVPELPNSVSRLATKEGWQK--------------RQIQGVRGVTYEYHLTSLPIETQQQLRLN---AALAVIP----QAAELQPKRDDPALIARLNNATDKGRDKAKGKAEACMQLQAFLDQGFSYT----QAEAGAA----------TAKNVSQGSLKNWYYKVKG------HPVHLWQAILISESGRSKKPQLK---AKITEEAWDCFLADYLRPE-KPDLRASYRRTQAIAKQY--GWQIASLQTFQRRVLAEVPYEVIL----LKREGA-NAVAKLVPALQRTVKDILAGEWINGDGYQHNVFVKWHTGEIV-----RPKTWFWQDVRTRKILGYRTSISENTDSIRHALMDVIFNVGIPK--TLTLDNTRAA…
5	--------MKEWYTAKELLGLAGLPKQATNITRKAQREGWEF-------------RQVAGTKG-VSFEFNIKSFPVALRAEILLQQGRIETSQGYFEIARPTLEAHDYDREALWSKWDNASDSQRRLAEKWLPAVQAADEMLNQGISTK----TAFATVAG----------HYQVSASTLRDKYYQVQK------FAKPDWAAALVDGRGASRRNVHKSEFD---EDAWQFLIADYLRPE-KPAFRKCYERLELAAREH--GWSIPSRATAFRRIQ-QLDEAMVV----ACREGE-HALMHLIPAQQRTVEHLDAMQWINGDGYLHNVFVRWFNGDVI-----RPKTWFWQDVKTRKILGWRCDVSENIDSIRLSFMDVVTRYGIPEDFHITIDNTRGA…
6	-------MLTHWVTAQECVGMSCFPKHEVSIRRNLEKLAANHP------------ELRRKRTGSKALEFHISVLPAAARAELLLKSEQIETSQGYFEIARPTLEAHDYDREALWSKWDNASDSQRRLAEKWLPAVQAADEMLNQGISTK----TAFATVAG----------HYQVSASTLRDKYYQVQK------FAKPDWAAALVDGRGASRRNVHKSEFD---EDAWQFLIADYLRPE-KPAFRKCYERLELAAREH--GWSIPSRATAFRRIQ-QLDEAMVV----ACREGE-HALMHLIPAQQRTVEHLDAMQWINGDGYLHNVFVRWFNGDVI-----RPKTWFWQDVKTRKILGWRCDVSENIDSIRLSFMDVVTRYGIPEDFHITIDNTRGA…
7	------------------MGLSGLPGSLMGVHKRAQREGWLK-------------RRREGIRG-VAYEYHISSLPNIARAEVLLQQGKFKTSQGCFEIARPTLEAHDYDREALWSKWDKASDSQRSLAEKWLPSIQATDEMLNQGISTK----TAFATVAG----------HYQVSASTLRDKYYQVQK------FAKPDWAAALVDGRGASRRNVHKSEFD---EDAWQFLIADYLRPE-KPAFRKCYERLELAAREH--GWSIPSRATAFRRIQ-QLDEAMVV----ACREGE-HALMHLIPAQQRTVEHLDAMQWINGDGYLHNVFVRWFNGDVI-----RPKTWFWQDVKTRKILGWRCDVSENIDSIRLSFMDVVTRYSIPEDFHITIDNTRGA…
8	--------MREWISAIECMDLSGLPGSLMGVHKRAQREGWLK-------------RRREGIRG-VAYEYHISSLPNIARAEVLLQQGKFKTSQGCFEIARPTLEAHDYDREALWSKWDKASDSQRSLAEKWLPSIQATDEMLNQGISTK----TAFATVAG----------HYQVSASTLRDKYYQVQK------FAKPDWAAALVDGRGASRRNVHKSEFD---EDAWQFLIADYLRPE-KPAFRKCYERLELAAREH--GWSIPSRATAFRRIQ-QLDEAMVV----ACREGE-HALMHLIPAQQRTVEHLDAMQWINGDGYLHNVFVRWFNGDVI-----RPKTWFWQDVKTRKILGWRCDVSENIDSIRLSFMDVVTRYSIPEDFHITIDNTRGA…
9	----------------------------------------------------------------------------------MLQQGKFKTSQGCFEIARPTLEAHDYDREALWSKWDKASDSQRSLAEKWLPSIQATDEMLNQGISTK----TAFATVAG----------HYQVSASTLRDKYYQVQK------FAKPDWAAALVDGRGASRRNVHKSEFD---EDAWQFLIADYLRPE-KPAFRKCYERLELAAREH--GWSIPSRATAFRRIQ-QLDEAMVV----ACREGE-HALMHLIPAQQRTVEHLDAMQWINGDGYLHNVFVRWFNGDVI-----RPKTWFWQDVKTRKILGWRCDVSENIDSIRLSFMDVVTRYSIPEDFHITIDNTRGA…
10	----------MWVTAKECAGVGGFPTDKNNARNRLVKLASGQPDM---------QRKREGTK---AFEFHISILPPQTQAALLKKTGKVKVGEQVINLPKAKAEKT-YCRESLWASWGKTNDKTKQKAQQALRCVQAVKALEQNGINRM----HAYQTVCD----------EYGIPLSTLRRHVAKVKD------IDECDWLPALLTKHFETAQLRKVEHFAHITPEAWEFFKGDYLRLE-RPTMSVCYERLKKVAVQN--GWAIPSLKSLSRRLEAEVPIQARV----MLREGE-HALHQMFPPQERSVLELHALEWINGDGYQHNVFVRWFNGEIV-----RPKTWFWADVYSRKILGWRCDLSENTDSIRLSFMDVIERYGIPK--HITIDNTRAA…
11	---MCVRGSHMWVTAKECAGVGGFPTDKNNARNRLVKLASGQPDM---------QRKREGTK---AFEFHISILPPQTQAALLKKTGKVKVGEQVINLPKAKAEKT-YCREALWASWGKTNDKTKQKAQQALRCVQAVKALEQNGINRM----HAYQTVCD----------EYGIPLSTLRRHVAKVKD------IDECDWLPALLTKHFETAQLRKVEHFAHITPEAWEFFKGDYLRLE-RPTMSVCYERLKKVAVQN--GWAIPSLKSLSRRLEAEVPIQARV----MLREGE-HALHQMFPPQERSVLELHALEWINGDGYQHNVFVRWFNGEIV-----RPKTWFWADVYSRKILGWRCDLSENTDSIRLSFMDVIERYGIPK--HITIDNTRAA…
12	-----------------------------------MKLASGQPDM---------QRKREGTK---AFEFHISILPPQTQAALLKKTGKVKVGEQVINLPKAKAEKT-YCRESLWASWGKTNDKTKQKAHQALRCVQAVKALEQNGINRM----HAYQTVCD----------EYGIPLSTLRRHVAKVKD------IDECDWLPALLTKHFETAQLRKVEHFAHITPEAWEFFKGDYLRLE-RPTMSVCYERLKKVAVQN--GWAIPSLKSLSRRLEAEVPIQARV----MLREGE-HALHQMFPPQERSVLELHALEWINGDGYQHNVFVRWFNGEIV-----RPKTWFWADVYSRKILGWRCDLSENTDSIRLSFMDVIERYGIPK--HITIDNTRAA…
13	----------MWVTAKECAGVGGFPTDKNNARNRLVKLASGQPDM---------QRKREGTK---AFEFHISILPPQTQAALLKKTGKVKVGEQVINLPKAKAEKT-YCRESLWASWGKTNDKTKQKAHQALRCVQAVKALEQNGINRM----HAYQTVCD----------EYGIPLSTLRRHVAKVKD------IDECDWLPALLTKHFETAQLRKVEHFAHITPEAWEFFKGDYLRLE-RPTMSVCYERLKKVAVQN--GWAIPSLKSLSRRLEAEVPIQARV----MLREGE-HALHQMFPPQERSVLELHALEWINGDGYQHNVFVRWFNGEIV-----RPKTWFWADVYSRKILGWRCDLSENTDSIRLSFMDVIERYGIPK--HITIDNTRAA…
14	---------------------------------MLNKLSEGKPDL---------QRKRQGSK---AIEFHISILPPQTQAALLKKTGKVKVGEQVINLPKAKAEKT-YCRESLWASWGKTNDKTKQKAHQALRCVQAVKALEQNGINRM----HAYQTVCD----------EYGIPLSTLRRHVAKVKD------IDECDWLPALLTKHFETAQLRKVEHFAHITPEAWEFFKGDYLRLE-RPTMSVCYERLKKVAVQN--GWAIPSLKSLSRRLEAEVPIQARV----MLREGE-HALHQMFPPQERSVLELHALEWINGDGYQHNVFVRWFNGEIV-----RPKTWFWADVYSRKILGWRCDLSENTDSIRLSFMDVIERYGIPK--HITIDNTRAA…
15	-----------------------MPATERGIRKHVEQLAEEAGVE---------RRRRQGSK---AFEYPVSILSPKQQAALLKKTGKVKVGEQVINLPKAKAEKT-YCRESLWASWGKTNDKTKQKAHQALRCVQAVKALEQNGINRM----HAYQTVCD----------EYGIPLSTLRRHVAKVKD------IDECDWLPALLTKHFETAQLRKVEHFAHITPEAWEFFKGDYLRLE-QPAMSVCYERLKKVAAQK--GWSIPSLKSLSRRLEAEVPIQVRV----MLREGE-HALHQMFPPQERSVLELHALEWINGDGYQHNVFVRWFNGEIV-----RPKTWFWADVYSRKILGWRCDLSENTDSIRLSFMDVIERYGIPK--HITIDNTRAA…
16	-----------------------MPATERGIRKHVEQLAEEAGVE---------RRRRQGSK---AFEYPVSILSPKQQAALLKKTGKVKVGEQVINLPKAKAEKT-YCRESLWASWGKTNDKTKQKAHQALRCVQAVKALEQNGINRM----HAYQTVCD----------EYGIPLSTLRRHVAKVKD------IDECDWLPALLTKHFETAQLRKVEHFAHITPEAWEFFKGDYLRLE-RPTMSVCYERLKKVAVQN--GWSIPSLKSLSRRLEAEVPIQARV----MLREGE-HALHQMFPPQERSVLELHALEWINGDGYQHNVFVRWFNGEIV-----RPKTWFWADVYSRKILGWRCDLSENTDSIRLSFMDVIERYGIPK--HITIDNTRAA…
17	-----------------------MPATERGIRKHVEQLAEEAGVE---------RRRRQGSK---AFEYPVSILSPKQQAALLKKTGKVKVGEQVINLPKAKAEKT-YCRESLWASWGKTNDKTKQKAQQALRCVQAVKALEQNGINRM----HAYQTVCD----------EYGIPLSTLRRHVAKVKD------IDECDWLPALLTKHFETAQLRKVEHFAHITPEAWEFFKGDYLRLE-RPTMSVCYERLKKVAVQN--GWAIPSLKSLSRRLEAEVPIQARV----MLREGE-HALHQMFPPQERSVLELHALEWINGDGYQHNVFVRWFNGEIV-----RPKTWFWADVYSRKILGWRCDLSENTDSIRLSFMDVIERYGIPK--HITIDNTRAA…
18	----------MWVTAKECAGLAGLPTDHNNVRTRLFKMVKDRPDM---------YRKREGTK---AFEWHISVLPLPVQTAIYKREGKIQLGDQILDLPKKKPQHS-YCRDALWARWNQNHEDARNKALQALREVQAVHALKRNGISMM----DAYTSVCE----------EYGVGLSTLRRHCAMVKG------IDEADWAPALLPKHFEVAQAKKKNQFAFITPEAWEAFKTDYLRFE-QPTMTVCYERLKEIAKDK--GWAIPSLKSLSRRMDFEVPAQQLV----LLRQGE-HALHQLYPPQERSVEDMHAMQWINGDGYQHNVFVKWFNGEIL-----RPKTWFWQDVYSRKIIGWRCDISENTDSIRLSLMDVFSTYGIPQ--ELTIDNTRAA…
19	----------MWLTASEIVGSAGMPTTERNIRENLKQLATPIPEL---------ARKREGTK---AFEYHISILPAATQAAIYKRAGQVKVGEKVFNIPSPKAER--YCREALWARWNNAGNSAQEKAKEKLTYITALNGLINSGIGKM----AAYQAICD----------EYGVSFANVRRDWTKVAR------FDEQDWLPILLPKHKESAATIRKSRFAYITPEAWDFIKSDYLRQE-EPTFSVCYERLKDTAKLN--DWKVPSKKSLERRMQFEVPQEQRT----LLRKGE-HALMMMYPPQERTVEDLHALEWINGDGYQHNVFVKWFNGETL-----RPKTWFWQDIYSRKIIGWRCDVSENTDSIRLSMMDVCEQYGIPK--EVTIDNTRAA…
20	----MITSQKQWFSAAELSGLPDMPGTTQNIN----AKAKREGWT---------CRKREGRGG--GFEYHLNSLPPAAKAKLLAQQGKIELNGTVLNAPKPKAARERYDAASLWQLWERAGEHAQSVAKSKLAYVSAFFALVETGTNKM----AAYEHIAK----------EFGLAVPTLRRDCKKVEG------FDKADWAPQLLTKNKIAAMNNAANRLAPVSDEAWEWFKTDYLRLE-QPNFATSYWALLDTAKKH--NWQVPSLDSLKRRLDKEVPHEQQV----MLRQGE-HALMMLYPAQQRSVLDIEAMEWINGDGYQHNVFVRWHNGEIL-----RPKTWFWADIRTRKILAYRTGVSENTDTIRLSLMDVVNQYGIPK--HITIDNTRAA…
21	---------------------------------------------------------------------------------MIKQHLPTPVK------SSSESTEFSYDPQALWQHYDNKPQKQKDAAQNKLNLLLQVMALTENGGATLKN---AFLLVAD----------QNDISERTMQGWYHGTKSKKGVKFYARQDWLAALVPGFVGRTV------TADMDTEAWEFYKADYLRLE-QPEFEACYYRLQRTAAEQ--GWKIPSKKTLERRIKA-IPLATRV----YLREGE-AGLIKLFPAQQRTVQELHALEWINGDGYQHNVFVLLPNGD-VT----RMKTWFWQDVYSRKILAYRVDESENTDSIRASFGDVVDQFGIPE--HVTIDNTRAA…
22	---------------------------------------------------------------------------------MIKQHLPTPVK------SSSESTEFSYDPQALWQHYDNKPQKQKDAAQNKLNLLLQVMALTENGGATLKN---AFLLVAD----------QNDISERTMQGWYHGTKSKKGVKFYARQDWLAALVPGFVGRTV------TADMDTEAWEFYKADYLRLE-QPEFEACYYRLQRTAAEQ--GWKIPSKKTLERRIKA-IPLATRV----YLREGE-AGLIKLFPAQQRTVQELHALEWINGDGYQHNVFVLLPNGD-VT----RMKTWFWQDVYSRKILAYRVDESENTDSIRASFGDVVDQFGIPE--HVTIDNTRAA…
23	----MTEQNREWFTATELANKPGLPKYKRGVNQQASKQGWNTRQV--------------KVRGGSANEYHLSSLPVETQAALIKQHLPTPVK------SSSESTEFSYDPQALWQHYDNKPQKQKDAAQNKLNLLLQVMALTENGGATLKN---AFLLVAD----------QNDISERTMQGWYHGTKSKKGVKFYARQDWLAALVPGFVGRTV------TADMDTEAWEFYKADYLRLE-QPEFEACYYRLQRTAAEQ--GWKIPSKKTLERRIKA-IPLATRV----YLREGE-AGLIKLFPAQQRTVQELHALEWINGDGYQHNVFVLLPNGD-VT----RMKTWFWQDVYSRKILAYRVDESENTDSIRASFGDVVDQFGIPE--HVTIDNTRAA…
24	-------MEKRTWTAQEIAKAIGLN--ERSVQRRANKEGWLYVAI--------------KCRGGRKKVFAHSGLPIPVQASLLKTYAPK--K------EAPKPKKGDICSEVLHEVFDRKSQKLKDQAAFRLDVVLAYHRMIKDG-APKTI---AKHEVAA----------ANSISPASLYRWARMCEG------LDRGDWLAALAPGFVGRTS------TTEISEEAWAFIKSDYLRQE-QPALTACYQRLQEVARDK--GWKIPSMKTFERRIKA-IPLTIRV----LLREGE-KALAHMYPAQERDKTMLHANEWINGDGYKHNVFVNWPGIDKPV----RPKTWFWQDIYSGMIMGYRIDLTENTDTIRLSFLDICDTYGRPR--HVTIDNTRAA…
25	-------MTQDWFAAQELAGLPAMPATVQGINHRAKTSAWQSRPR--------------AGRGGGRE-YAFASLPVETQAALLKRTTPA---------APARPAPAAPDRAGLWEAYERRPQTLKDEAARRLSALQAVEHLVTAG-TGRSR---ALEETAK----------AFGESRATLYRWAKLVSG------LNAADWLAALVPAYTGRTV------KAECDERAWDFFKAEWLRPE-APSIATAYDRMVRAAREH--GWVVPSQRTVTRWANE-IPRTLRV----LQREGE-HAMMRLYPSQQRTVRDLYAMAWINGDGYQHNVFVQFPDGS-IG----RPKTWFWQDVYSRRIVGYRTDRTEHSDMIRLALGDVIERYGIPE--HATIDNTRAA…
26	MIGPAPAQEWWSAADLAEAGLPDLPGTKRKINLLAEREGWAR---------HAGKVRRRKGAGGG-VEYHWSLLPIRARMRLSADLVN--------------SPAARPGKDEAWERYAAAGDKARTEAEARLEAIAEVELLVGAGLTRS----AAVREVAR----------KLGRSEKSLWNYLGQVEG------VAPADRLAYLIDGRAVRRA---PAQRGDVDPAFLALVRSDWLRLS-QPSLTSCYDRAVRVWTSERRNSAVPPLHQVRRWIKANVSAPTET----YLRKGE-QALRRLYPAQVRSKAFMVPLECVQGDYHKFDVFVRWPGIDTP----VRPQMMVWSDVYSGKLLAWRLSDTANSHTVQLVTGDLIRTYGIPQ--SVLIDNGREF…
27	MTGPSPSQEWWSAADLAEAGLPDLPGTKRKINQLAQKEGWTR---------HAGKVRRRKGAGGG-IEYHWSLLPIRARMRLSADLVN--------------APAARPGKDEAWERFAAAGDKARTEAEARLEAIGEVELLEGAGLTRS----AGVREVAR----------KQGRSEKSLWNYFGQVEG------VALADRLAYLIDGRAVRRA---PAQRGDIDPAFLALVRSDWLRLS-QPSLTSCYVRAVRVWTSERRNSAVPPLHQVRRWIKANVSAPTET----YLRKGE-QALRRLYPAQVRSKAFMVPLECVQGDYHKFDVFVRWPGIDTP----VRPQMMVWSDVYSGKLLAWRLSDTANSHTVQLVTGDLIRTYGIPQ--SVLIDNGREF…
28	-MTISPDKVWWTATEIAVARLPDLPTSQKGVDLLAKRLGWRA---------QPSLARRRAGRGGG-WEYSWQLFPLTAQRQLLTHAKPPAA----------AVPAAHVDRDEAWSWYETLPQAVKDKAAARLAIIQKVEALEPM-VGRY----LAVDQVAR----------ISKAGERTIWNWLGRIEG------VRPDDRLPYLAPRHRASQA---RIRTKDCDPEFMDLLKSDFLRLA-GPSFATCYRRQLRVAQG--RGLETLPLKTAQRRLNATVSRVTQV----LCREGI-EKVKRLYPTQRRDKTALHALEAVNADFHKFDVFVRWPAEGGQPSFVGRPQMVAFQDIFSGRILAWRVDQTPNSTAVLLAAGDMIEDWGIPV--HVLLDNGREF…
29	------MREWWTAAEFADLGLPDVPTAKKAVLAMIERVGGNAPDRQFTTENPLGIWRRRQGRGGG-REYRMDVLPGAAKAALALRLKRAAAPE-TPQEAE-GAALALRDSAELWAWFDALPQKRKDEAKRRLDALLAVEELQKAGRPRD----HALMDMAS----------RIDVSLRTLYGWSHLVGG------LDRADWLPALAPRHIG------RVAEAEIPAEMWATFVSDYLRDS-KPTIAACFRRTESAAQA--AGLAIPSMKTFQRRVEA-MPKTTVV----LAREGV-DGLKKLYPAQERDRSSFHALEAVNADGHVWDVFVKWLDGTVS-----RPVLIGFQDLYSGMILSWRIARTSDAATVLLAFGDLVETYGIPE--HCWLDNGREF…
30	------MKEWFSLAELAQMQLPDLPHNMAGLHRVATEANWREHPT---------HARKVKGPTKPVWLYHIALLPAPARTRIEMAASAVAPE---------EWDAIRTRKNQLWARFERLSNEHRDICKARLSVLCRV-ETLAAQKGVSRA--AAIAIATS----------EAEVQKSTYYEWKGLTEG------LDRDDWLAALAPSFSPAVDG-VVADVADCHPDAWTFLKSDYLRPE-KPAFSACYRRMMTVAKRE-KWAPIPSERSLRRRFEREVGKAVTL----FKREGR-DKAKALYPAQRRSRAHLHAMQMVNMDGHKVDVFVSVPWKKEP----TRMFIIGIQDLFSGKILSWRLSESETWEAVRLVIGDMVEAFGIPE--DIYLDNGRAF…
31	------MKEWFSLAELAELKLPDLPHNVASLHRLATSQYWRGHDG---------LARQVAGATKKVWEYHVSLLPHAAQTRLTIAEGSQTPE---------QWQAIMARKNRIWARFERLSNEHREICKNRLDVLCRV-EALAAQPGVTRG--AAITIATA----------DAGVQKSAYYAWKALTKD------LSREDWLAALAPSLSPSFE--IMPDMADIHPEAWVFLKSDYLRPE-KPAFAACYRRMMKVAKRE-HWSPIPSERSLRRRFDREVGKAVTL----MKREGR-DKAKALYPAQRRSRAHLHAMQMVNMDGHKIDVFVSVPWSKKP----VRFFIIGIQDLFSGKIVAWRLSEAETWEAVRLVIGDMVETFGIPE--DIYIDNGRAF…
32	------MKEWYTIPELAAHKLPGLPQTRRGIDFLAQNSGWKHIEG---------KARKAE-RRGGGWEYHIDLLPQSARTRLLVVHSAPAND---------DRDAEAEKKAALWARFETLSADVKAECEKRLEILTFIDELLAAGAAADMT--SAVLIAVR----------RYGVSRASIYNWRAQLHH------LPRADWLPALAPASTASKQ------PSACSQEAWEFLTADYLRPE-RPSFSACYRRMVKVAKKN-KWTPVPSERALRRRLDAEVPAEVQT----LARDGK-EKAKMLYPAQRRTRAHLHAMQVVNMDGHKLDVFVKVPWSEAP----VRMFLLGIQDLYSGKILSWRLSDSENKETVRLVIGDMVEKFGIPE--GIVLDNGRAF…
33	------MKEWFSIAELAKAALPGLPKSKGGLRKILATT-WRHQSE---------LTRKVKGVSRPVVEVHISLLPEVARAALLVRSGGGC-----------VKES--DQKTSVWARYEGLSKVHKRRCEERLKALCSMEDLLQAGMGVH----DAASLCAV----------QFGVSRMSLFNWRQMVEG------YERTDWLAALAPCYGEERF----SQWAECHEEAWEVLCSDYLRSS-RPAFSACYRRMVLVAREK-GWEPIPSERALRRRFKAQVSKAVVV----LAREGE-EKAKKLYPAQRRDRSSLHALQAVNMDGHKLDVFVRVPWSLKP----VRLYLIAIQDLYSGKILSWRLSDAETWEIVRLVIGDMVEAYGIPE--RMTLDNGRAF…
34	------MKEWFRIAELAEAALPGLPKSKGGLRKILATT-WRHQSE---------LTRKVKGVSRPIVEVHISLLPEGARAALLVRFGGAVD----------VKQTQGEQKTSIWGRYEGLSKVHKRRCEERLKALCSMEDLLQAGMGVH----DAASLCAV----------QFGVSRMSLFNWRQMVEG------YERTDWLAALAPCYGEERF----SQWAECHEEAWEVLCSDYLRSS-RPAFSACYRRMVLVAREK-GWEPIPSERALRRRFKAQVSKAVVV----LAREGE-EKAKKLYPAQRRDRSSLHALQAVNMDGHKLDVFVRVPWSLKP----VRLYLIAIQDLYSGKILSWRLSDAETWEIVRLVIGDMVEAYGIPE--RMTLDNGRAF…
35	------MRQFFTPKEIADAAG----VSERAINQMARKSHWRHQDQ---------KARKRAGRGGG-WEYHVSLFPQAAQARLMVIHGAPANA---------NRNKLADARSKLWARYECLSKDRKAACEARLKIVADVALLITGGLSET----AAVAMAAQ----------THHVSPRAVRNWRGRIAG------HERQDWLAALADQYQSTSS------FAECDPNAWAALKSDFLRPE-RPAFSACYRRMKAAAKEQ-GWSPIPAERALRRRLEAEVPKPVQT----AARQKR-DQVKNLYPAQRRDRSMLHAMEAVNMDGHKIDVFVMLPGKKLP----TRVILLALQDLYSGKIVAWRLAPTENKDTIRLVIGDMVTNHGIPD--KCLLDNGRAF…
36	----MSAREEQWFSAKALAGLPGMPGTQQNVTAKAKRDGWAC--------------RKRSGKGGG-REYAFSSLPIATQAALLKAAEPAARAA-RAAQGEPAGAPGEYDAEALWAWAATRPASLQKEGERRAALLDQVMVLVNGGQPFR-A--AAKAVAEQ----------HADATPGTLKNWYYGVNGQPGARHFARHDWPAALIPRYAGRTE------KAPCSPEAWDVFKADYLRLE-QPSANSCYRRLTQLAEVN--GWTIPSVKALLRRLREEVGEVAVC----LAREGA-EAAMRRYPAQQRDRSVFHALEAVNADGHKFDVFVRFPGMGPKEK--GRAMLTVWQDLYSGKILAWRVSQTESSDSYRLSFADLLRDYGIPR--HIYVDNGRGI…
37	MGNTLANSGWGTAKEYCEEGLPGLPTTERRCLDRLGKFAESFANK------------SRQRNGSKATEFHYSILPPKSQAPLAQRYPELFVSR-QFQPN--QNNSEHESRDILWDYYSRKTDKAKAAAQVRLEAVQMCTTLLSNGWKKTEAKEQVVEVFKG----------RTKVSFHTLGNWLKKING------VDQADWLPALVDGYTGRQT------DSKVSPEAWDYIKADYLRRE-RPTWSSCYERLERAGAKP--GWVIPSSKTLQRKLNKEIHPDLIT----LLRDGE-DAYKKTLPAQERDRSVFHALEAVNGDGYTFFKYVRFESGEVC-----RPVCWFWQDIYSGKLLAWRVDVSENKDSIRLSIGDLVENYGIPK--KFWLDNTRAA…
38	--------MKNWVTAKEIAGIGGLSKHPTNVNRLARKEKWIFR--------------EIQGVQGGGYEYSFSSLPLEVQTEYLLKHSEELKVN-----KENNDSNQQTMIESAWNVLASATFEQEKRAERRFQAVVKVARLVENKIPLMKAFEQVVALYATDS-------NDETISKGSLKRWWYKVKT------HPQGIWLPLLLDRTERDNS----CRWADISDKAWAFFCADYLRKS-KPKFSVCYYRLTLAAEEN--DWTIPSLSSLKRKFYNEFTEAEIA----LARGGE-HELRELTAPQIRTVMDLEAYEIVNGDGYQHNVFVDWYEDGRPP---IRPKTWFWQDVRTRRILSYCVDDSENGDQIRQATLRMIKQYGIPK--TILMDNTRAA…
39	--------MKNWVTAKEIAGIGGLSKHPTNVNRLARKEKWIFR--------------EIQGVQGGGYEYSFSSLPLEVQTEYLLKHSEELKVN-----KENNDSNQQTMIESAWNVLASATFEQEKRAERRFQAVVKVARLVENKIPLMKAFEQVVALYATDS-------NDETISKGSLKRWWYKVKT------HPQGIWLPLLLDRTERDNS----CRWADISDKAWAFFCADYLRKS-KPKFSVCYYRLTLAAEEN--DWTIPSLSSLKRKFYNEFTEAEIA----LARGGE-HELRELTAPQIRTVMDLEAYEIVNGDGYQHNVFVDWYEDGRPP---IRPKTWFWQDVRTRRILSYCVDDSENGDQIRQATLRMIKQYGIPK--TILMDNTRAA…
40	--------MKNWVTAKEIAGIGGLSKHPTNVNRLARKEKWIFR--------------EIQGVQGGGYEYSFSSLPLEVQTEYLLKHSEELKVN-----KENNDSNQQTMIESAWNVLASATFEQEKRAERRFQAVVKVARLVENKIPLMKAFEQVVALYATDS-------NDETISKGSLKRWWYKVKT------HPQGIWLPLLLDRTERDNS----CRWADISDKAWAFFCADYLRKS-KPKFSVCYYRLTLAAEEN--DWTIPSLSSLKRKFYNEFTEARNR----ISRWGE-HELRELTAPQIRTVMDLEAYEIVNGDGYQHNVFVDWYEDGRPP---IRPKTWFWQDVRTRRILSYCVDDSENGDQIRQATLRMIKQYGIPK--TILMDNTRAA…
41	----------MWFTAKEIMGAPLMPSSDVRTRGNLDRLTANKPEQ------------KRKRQGSKAFEYQIDCLPEETRLYLLRDIAKQQTEQAE--SSRNTRQVVTPASDELWLEYEEATDHKRENTKKKFELCMRVKAYVEAGISMR----KSMARVAE----------ESGEKYSTLVCWFYNKPGLQTN-KIPVEDWLPALLDRQGVHGKR-----VAKLSPEAWSMFQADYLRPE-KPTVSECYNRMVKAAERE--GWEVPSLHTIRSRVNDDIPYELQV----YCRGGLFAAKQALVPAQRRTRSGMHAMQRVSGDGHEFRIRCHLEDGTVIR-----PTVWVFQDVYSSMITGYAIDVSENTEMLGIALFNMVSKFGIPE--VFDLDRGSVA…
42	----------------------------------MRREDIPLEPY------------------KNSYLVAVQDLPDCLRFSLLNAELEHLH------------LSPGTYDAAAHEAFFEASPSRRDRAERRAAVARVLVALGPGVRWSDRL--RIVHEKFG----------AKGLSKPCLREILRRVEG------IDPINFAPALLDEYKGTTKR------AEFTDEAWRFFLTQIRDAAPEWPLAEAWRRTRDAGREL--GWKVPPYITVYRRWM-ELSEVQKL----HARQGTAETAKNLSIPVQRDKTSLLALDVVSLDGREIDVFVDWGDGKAV-----RPVMLVLVDVSSNAVLDFELAPSENATATVRLIKRACANHGIFD--KLYTDNGSAF…
43	----------MNLSVTSIVGLPGMPTTTFGTRKWLKCRNVAHEKQ------------------GKRFVFNLCDLPEDIRTAYLTRQIELAG------------LDTGTYDEAAHDQLRAAPASMQTAAERRAAITRLLVKLGDSVSWKDRR--ALVCKEFG----------TKGNSIQSLKRLFKEVEN------TDPINFAPALLQGHKGRTVK------ADIADELWELWLGIIQKSAPSHALTAVYDDVQLIADKK--GLAWPSYPTILRRWN-ALPEIERT----TLRHGGKHAAKELYQPQRRSVAKVQAMQVVEMDGRTLDIWAEFEDGTIA-----RPTMIALVDRASFKGLHFVIGKGETALLTRDLILETCDRYGIFD--QLLTDNSRSF…
44	-------MEEIYISMKDASDLEGMLYRTFMKQVSRREENAEIVLR----------KEKILSGGKERKYIKLTDLSPKAQKAYRAMKKIDTEEGSDIVMENLPPEEPWYLDTDVNWYIGNHSQAYYKAVELSRLLQDIINYQGEDKTEYIIRKAAELGMSQRTLYR----HMDKYLEAAGWALKMLRETG-------ANYDYYKVLCLCRKPKDSNTFPTFTPEVKQKIHNIWFDKDFARN-EGKRQMLYDKLLEIGTAN--GWPIPSYQSVCRYISHLMADGQLESAHFLAAKGDRAWKNKRMVKALRDTRSLQVMEVLLGDEHTFDCWVSYQLPNGKVT-AIKPKLVAWIDARSRMVLGDIICRDANAQILKQSLIKVLYGTPGGMPKYLNIDNGKDY…
	34 79 128 159 205 247 292 342 379 424 474 521 558 608 643 663
	----:----|----:----|----:----|----:----|----:----|----:----|----:----|----:----|----:----|----:----|----:----|----:----|----:----|----:----|----:----|----:----|----:----|----:----|----:----|----:----|----:----|----:----|----:----|----:----|----:----|----:----|----:----|----:----|----:----|----:----|----:----|----:----|----:----|----:----|----:----|----:----|----:----|----:----|----:----|----:----…
	10 20 30 40 50 60 70 80 90 100 110 120 130 140 150 160 170 180 190 200 210 220 230 240 250 260 270 280 290 300 310 320 330 340 350 360 370 380 390 400 410 420 430 440 450 460 470 480 490 500 510 520 530 540 550 560 570 580 590 600 610 620 630 640 650 660 670 680 690 700 710 720 730 740 750 760 770 780 790 800 810 820 830 840
